# Supplementary material for: Trips and neurotransmitters: Discovering principled patterns across 6850 hallucinogenic experiences
Source: Sci Adv. 2022 Mar 16;8(11):eabl6989. doi: 10.1126/sciadv.abl6989 (PMC8926331; doi:10.1126/sciadv.abl6989)
Supplement: Supplementary file 2 — Table S1 [file sciadv.abl6989_table_s1.zip]

Archive with 1 entries (1 files):
- sciadv.abl6989_table_s1.pdf
